# Supplementary material for: Evaluation of Residual Infectivity after SARS-CoV-2 Aerosol Transmission in a Controlled Laboratory Setting
Source: Int J Environ Res Public Health. 2021 Oct 24;18(21):11172. doi: 10.3390/ijerph182111172 (PMC8582643; doi:10.3390/ijerph182111172)
Supplement: Supplementary file 1 [file ijerph-18-11172-s001.zip]

Archive with 1 entries (1 files):
- ijerph-1397232-supplementary.pdf
